# Supplementary material for: Oxalactam A, a Novel Macrolactam with Potent Anti-Rhizoctonia solani Activity from the Endophytic Fungus Penicillium oxalicum
Source: Molecules. 2022 Dec 12;27(24):8811. doi: 10.3390/molecules27248811 (PMC9788486; doi:10.3390/molecules27248811)
Supplement: Supplementary file 1 [file molecules-27-08811-s001.zip]

Archive with 1 entries (1 files):
- molecules-1966471-supplementary.pdf
